# Supplementary material for: The canine vaginal microbiome during heat and fertility in healthy breeding dogs
Source: PLoS One. 2025 Apr 28;20(4):e0321683. doi: 10.1371/journal.pone.0321683 (PMC12036845; doi:10.1371/journal.pone.0321683)
Supplement: S1 Table — (XLSX) [file pone.0321683.s003.xlsx]

## Sheet: Sheet1
species
